# Supplementary material for: Association of Maternal Smoking during Pregnancy with Neurophysiological and ADHD-Related Outcomes in School-Aged Children
Source: Int J Environ Res Public Health. 2023 Mar 7;20(6):4716. doi: 10.3390/ijerph20064716 (PMC10048892; doi:10.3390/ijerph20064716)
Supplement: Supplementary file 1 [file ijerph-20-04716-s001.zip]

Archive with 1 entries (1 files):
- ijerph-2245974-supplementary.pdf
